# Supplementary material for: Cortical gradient of a human functional similarity network captured by the geometry of cytoarchitectonic organization
Source: Commun Biol. 2022 Oct 30;5:1152. doi: 10.1038/s42003-022-04148-4 (PMC9618576; doi:10.1038/s42003-022-04148-4)
Supplement: Supplementary file 4 — Supplementary Data 1 [file 42003_2022_4148_MOESM4_ESM.xlsx]

## Sheet: Fig2_G1
Primary Gradient
0.0795622
0.192247
0.184319
0.0835485
0.224786
0.203267
0.126941
0.147902
0.162138
0.160755
0.156373
0.170061
0.2498
-0.250335
0.207444
0.232587
0.229314
0.0149067
0.235886
0.22415
0.189492
0.171984
0.17697
0.0315786
0.206524
-0.0229294
0.128562
0.180292
0.20585
0.115329
-0.153212
-0.126076
-0.131939
-0.0693351
-0.00777616
0.11408
0.0630176
-0.0510527
0.0778968
-0.0693758
-0.130141
0.138946
-0.00673326
0.00138052
0.202798
0.227503
0.170425
0.229563
0.19305
0.248866
0.161882
0.166422
0.142644
0.114272
0.0362935
0.123041
-0.183232
-0.286276
-0.206324
-0.154496
-0.238901
-0.147604
-0.0142803
-0.242129
-0.200816
-0.266339
0.113284
0.0263581
-0.0730707
0.00707887
0.0378526
-0.0551086
0.11459
-0.0676893
-0.122394
-0.156489
-0.105349
0.0261664
0.0541417
0.0836942
0.0479199
-0.0569817
0.0939507
0.0564189
-0.0336706
0.000668432
0.0021081
-0.2358
-0.108888
-0.196067
-0.209852
-0.324529
-0.335161
-0.30091
0.225551
0.0652916
0.0950227
0.0111964
0.0332817
0.115108
0.0894567
-0.0877818
-0.14322
0.0145825
0.166596
-0.186391
-0.0822746
-0.192243
-0.197427
-0.302578
-0.241355
-0.23131
-0.0873185
-0.198987
-0.133865
0.185323
0.212686
-0.290526
-0.271369
-0.261595
-0.220864
-0.311177
-0.124349
0.1166
0.0606797
-0.249391
-0.202866
-0.131401
0.0432184
0.094399
-0.263029
-0.119437
0.0859795
-0.171697
-0.270458
-0.101932
0.133143
0.159939
0.147018
0.157553
0.196271
0.126389
0.251013
0.252422
0.266584
0.243553
0.148749
0.221381
0.272927
0.241473
0.276546
0.216166
-0.20446
-0.0545755
-0.231886
0.184395
0.160991
0.244804
0.214919
-0.130502
0.0596055
0.0302017
-0.123443
-0.322024
-0.243418
-0.332652
-0.177028
-0.13835
-0.18517
-0.11146
-0.0614328
-0.22154
-0.0378723
0.109414
0.0882711
-0.081729
-0.0582265
-0.214052
-0.181218
-0.214306
0.0957065
0.201129
0.186133
0.120025
0.203212
0.206451
0.113468
0.151274
0.179507
0.166089
0.168886
0.181712
0.254709
-0.250687
0.202298
0.236756
0.231454
0.0187791
0.246636
0.22934
0.200508
0.15446
0.198768
-0.0460037
0.19777
0.00542077
0.110793
0.15741
0.204025
0.0999572
-0.137736
-0.169722
-0.134442
-0.113527
-0.0491029
0.101458
0.0225553
-0.0939925
0.118642
-0.105014
-0.18936
0.159008
-0.0352206
0.0456361
0.199467
0.22319
0.172904
0.217233
0.206949
0.238866
0.163213
0.156036
0.141939
0.123637
0.0643467
0.125035
-0.235314
-0.304633
-0.26832
-0.210194
-0.195114
-0.148847
-0.0424379
-0.189316
-0.170062
-0.253067
0.105861
-0.00305712
-0.0321521
-0.0181749
0.0012335
-0.0380764
0.115473
-0.00635888
-0.100438
-0.156615
-0.103495
0.0734048
0.049165
0.0894123
0.0561678
0.00175574
0.0857372
0.0487806
-0.00597453
-0.00558378
0.0236467
-0.229339
-0.10238
-0.19014
-0.237785
-0.336973
-0.335893
-0.300856
0.219813
0.0729051
0.0951981
0.0182065
0.0537414
0.107779
0.0990033
-0.105864
-0.172602
-0.0796123
0.166342
-0.182032
-0.0505408
-0.213854
-0.228845
-0.314154
-0.259548
-0.245566
-0.0356722
-0.209144
-0.125161
0.184125
0.195968
-0.286953
-0.271993
-0.277021
-0.212117
-0.30236
-0.0804085
0.0999991
0.0533761
-0.25232
-0.223689
-0.06125
0.109229
0.100964
-0.24114
-0.0989637
0.0813885
-0.167568
-0.269589
-0.110133
0.139948
0.15641
0.152534
0.174101
0.207275
0.138392
0.258126
0.238798
0.261285
0.250854
0.143679
0.209919
0.257673
0.240443
0.271153
0.216799
-0.194063
-0.0640515
-0.241993
0.185777
0.168967
0.250677
0.227815
-0.135689
0.0107234
0.0103528
-0.0944241
-0.344077
-0.288653
-0.343094
-0.196408
-0.145843
-0.217393
-0.0657405
-0.025749
-0.167891
-0.0707231
-0.00639555
0.0815284
-0.0649683
-0.0528925
-0.192806
-0.215263
-0.181437

## Sheet: Fig2_G1_MesulamClass
paralimbic	heteromodal	idiotypic	unimodal
-0.250335	0.207444	0.0795622	0.192247
-0.126076	0.229314	0.0835485	0.184319
-0.131939	0.128562	0.224786	0.203267
-0.0693351	0.20585	0.147902	0.126941
-0.00777616	0.115329	0.162138	0.2498
-0.183232	-0.153212	0.160755	0.232587
-0.286276	0.202798	0.156373	0.0149067
-0.206324	0.227503	0.170061	0.235886
-0.238901	0.170425	0.0315786	0.22415
-0.266339	0.229563	0.11408	0.189492
-0.324529	0.19305	-0.0693758	0.171984
-0.335161	0.248866	0.161882	0.17697
-0.30091	-0.147604	0.142644	0.206524
-0.186391	-0.0142803	0.114272	-0.0229294
-0.197427	-0.242129	0.0362935	0.180292
-0.302578	-0.200816	0.123041	0.0630176
-0.241355	0.0263581	0.0261664	-0.0510527
-0.23131	-0.0730707	-0.220864	0.0778968
-0.198987	0.00707887	-0.20446	-0.130141
-0.290526	0.0378526	-0.130502	0.138946
-0.271369	-0.0551086	0.0957065	-0.00673326
-0.311177	0.11459	0.120025	0.00138052
-0.249391	-0.0676893	0.203212	0.166422
-0.263029	-0.122394	0.151274	-0.154496
-0.322024	-0.156489	0.179507	0.113284
-0.243418	-0.105349	0.166089	0.0836942
-0.332652	0.0541417	0.168886	0.0652916
-0.177028	0.0479199	0.181712	0.0950227
-0.13835	-0.0569817	-0.0460037	0.0111964
-0.18517	0.0939507	0.101458	0.0332817
-0.22154	0.0564189	0.0225553	0.115108
-0.214052	-0.0336706	-0.0939925	-0.14322
-0.214306	0.000668432	-0.105014	0.0145825
-0.250687	0.0021081	0.163213	0.166596
-0.169722	-0.2358	0.141939	-0.0822746
-0.113527	-0.108888	0.123637	-0.0873185
-0.235314	-0.196067	0.0643467	-0.133865
-0.304633	-0.209852	0.125035	-0.124349
-0.26832	0.225551	0.0734048	0.1166
-0.210194	0.0894567	0.0537414	0.0606797
-0.195114	-0.0877818	-0.212117	-0.131401
-0.189316	-0.192243	-0.194063	0.0432184
-0.170062	0.185323	-0.135689	-0.171697
-0.253067	0.212686	-0.00639555	-0.270458
-0.336973	-0.261595		-0.101932
-0.335893	-0.202866		0.159939
-0.300856	0.094399		0.147018
-0.182032	-0.119437		0.196271
-0.228845	0.0859795		0.126389
-0.314154	0.133143		0.251013
-0.259548	0.157553		0.243553
-0.245566	0.252422		0.148749
-0.286953	0.266584		0.216166
-0.271993	0.221381		-0.0545755
-0.277021	0.272927		0.184395
-0.30236	0.241473		0.160991
-0.24114	0.276546		0.244804
-0.344077	-0.231886		0.214919
-0.288653	0.0596055		-0.123443
-0.343094	0.0302017		-0.0378723
-0.196408	-0.11146		0.109414
-0.145843	-0.0614328		0.0882711
-0.167891	-0.0582265		-0.081729
-0.181437	-0.181218		0.201129
	0.202298		0.186133
	0.110793		0.206451
	0.204025		0.113468
	0.0999572		0.254709
	-0.137736		0.236756
	-0.134442		0.231454
	-0.0491029		0.0187791
	0.159008		0.246636
	0.199467		0.22934
	0.22319		0.200508
	0.172904		0.15446
	0.217233		0.198768
	0.206949		0.19777
	0.238866		0.00542077
	-0.148847		0.15741
	-0.0424379		0.118642
	-0.00305712		-0.18936
	-0.0321521		-0.0352206
	-0.0181749		0.0456361
	0.0012335		0.156036
	-0.0380764		0.105861
	-0.100438		0.115473
	-0.156615		-0.00635888
	-0.103495		0.049165
	0.00175574		0.0894123
	0.0857372		0.0561678
	0.0487806		0.0729051
	-0.00597453		0.0951981
	-0.00558378		0.0182065
	0.0236467		0.107779
	-0.229339		-0.172602
	-0.10238		-0.0796123
	-0.19014		0.166343
	-0.237785		-0.0505408
	0.219813		-0.125161
	0.0990033		0.184125
	-0.105864		-0.0804085
	-0.213854		0.0999991
	-0.0356722		0.0533761
	-0.209144		-0.223689
	0.195968		-0.06125
	-0.25232		0.109229
	-0.0989637		0.100964
	0.139948		0.0813885
	0.152534		-0.167568
	0.174101		-0.269589
	0.207275		-0.110133
	0.238798		0.15641
	0.261285		0.138392
	0.143679		0.258126
	0.209919		0.250854
	0.257673		0.216799
	0.240443		-0.0640515
	0.271153		0.185777
	-0.241993		0.168967
	0.0107234		0.250677
	0.0103528		0.227815
	-0.217393		-0.0944241
	-0.0657405		-0.0707231
	-0.025749		0.0815284
	-0.0528925		-0.0649683
	-0.215263		-0.192806

## Sheet: Fig3_LayerGeneExpression
superficial_layers1-3	granular_layer4	infranganular_layers5-6
-4.17299	2.09054	-0.753333
-0.0469817	1.15531	-0.249664
-0.252246	1.98434	-1.3307
-2.24154	1.71154	-0.392435
-2.27623	2.8813	-1.46325
-0.892625	1.14577	-1.87805
-0.181223	0.919656	-1.78905
-1.70244	0.424374	-0.466264
-3.38879	0.981807	-0.129061
-0.610531	0.103489	-0.0826222
-0.310223	-0.949348	0.522902
-0.536474	-0.807138	0.181744
-0.98607	1.27824	-0.949828
-1.52616	0.622515	0.714968
1.03431	1.62959	-1.38797
0.109842	1.06974	-1.60045
0.936826	1.22915	-2.32077
0.441612	-0.014731	-0.103058
-0.339164	1.31298	-1.17653
-1.09039	0.864573	-0.845257
-1.22589	0.316197	-0.234374
-0.927718	0.0823872	-1.24013
-0.375914	0.855419	-0.424646
-3.52553	2.365	0.406276
0.562194	0.0781937	-0.296143
-0.438004	-0.347296	0.313974
0.611685	-0.253726	-0.327684
0.0727153	0.0911106	-0.321366
0.0900964	0.622617	-0.147257
0.0664323	1.04999	-0.743646
-0.0806631	1.21973	-0.0944658
-0.468361	0.556968	0.752747
-0.385341	0.915386	0.23112
0.0576125	1.08916	-0.4047
-0.0769269	0.889463	-0.619958
-2.34214	0.823189	0.363843
-0.540689	0.0836802	0.320296
-0.371546	-1.09077	0.845348
0.201656	0.0739302	-0.455265
0.00976747	0.207855	0.434079
-0.833532	-0.68817	1.26681
0.948682	0.506194	-1.4403
-0.754768	-0.475865	0.575487
-0.111025	-0.224969	0.0505931
0.212576	0.144003	-0.676343
0.70458	0.973827	-1.02184
0.411576	0.884144	-1.73859
0.8918	0.804664	-1.60616
0.192393	1.23011	-1.01777
1.34714	1.12394	-1.8848
-1.46418	0.799135	-0.796242
0.69403	0.428649	-1.39914
-2.59566	0.980196	-0.293532
-1.83318	-0.462392	0.102666
-1.62075	-0.67154	0.483918
-0.216961	-0.59951	0.684627
-1.01558	-0.526372	2.03936
-0.935857	-2.19443	0.95934
-1.03426	-2.10692	1.37213
-0.402757	-0.401691	1.71319
-0.280824	-0.820413	1.12689
-0.188809	-0.490858	0.863223
-0.49548	0.0240367	1.35834
0.531666	0.152263	0.336037
-0.472545	-1.06584	0.781648
-0.123476	-0.150066	0.0818866
-0.0208541	0.0283152	-0.313154
0.824975	0.108616	-0.52094
-0.367725	-1.34534	0.543169
0.314883	-0.18488	-0.297293
1.12304	-0.108623	-0.743955
0.442548	-0.0745258	0.389806
0.725823	0.180468	-0.533695
1.08749	-1.51535	0.220707
0.0176404	-0.737641	1.27779
0.0544218	-1.24655	-0.042623
-0.152977	-0.719827	-0.364909
0.297634	-0.582906	0.656709
0.480994	0.0545666	-0.102
0.514107	-0.730771	-0.184718
0.0517386	0.190476	-0.195624
-0.180734	-0.0387995	0.126232
-0.146415	0.362613	-0.605449
0.111199	0.207114	-0.0468654
-0.216772	-0.514933	-0.808414
0.0760375	0.183785	-0.31907
0.572693	0.434471	-0.254498
1.30014	-0.368882	0.161903
0.123041	-0.454993	-0.0438128
0.609864	-0.759926	0.0883406
0.805081	-0.00599021	-0.114171
-0.196642	-0.873316	1.15372
1.2787	-1.18803	-0.221727
0.085407	-1.10977	1.2436
0.940186	1.07617	-1.38653
0.128338	0.558957	-0.0827426
-0.395572	-0.0188277	-0.390428
0.800071	0.378932	-0.611855
-0.535211	-0.866997	1.6917
-1.31352	-0.180463	1.02736
-1.05841	0.498486	0.583718
-0.62478	1.09402	2.00952
0.757138	0.340538	0.729725
-1.67433	1.84947	0.352274
0.278108	0.320624	-0.525251
0.640013	-0.847718	2.91973
1.03308	-0.391943	0.774862
0.198103	-1.3677	1.64269
0.666843	-1.36567	2.5908
0.502315	-2.53887	1.5017
-0.0327075	-1.20013	1.26309
0.522437	-1.82632	1.63991
-0.21189	-0.442549	1.56514
0.126426	-0.856264	2.45423
-0.24059	-0.323171	2.01289
0.492191	0.0807259	-1.43541
1.04521	0.816997	-1.51782
1.39204	-1.92702	0.32072
-0.446711	-0.987258	0.221616
0.0985311	-1.49699	0.466685
-0.880445	-0.734973	0.736933
1.55223	-1.79562	0.351437
1.41474	-2.02422	0.931229
-1.02522	1.03656	-1.58968
0.196852	-0.310837	0.118022
0.0746694	-0.00889837	-0.0542879
1.20324	0.101046	0.385767
0.831863	-0.818645	0.298352
0.957477	0.178598	-0.547912
0.93486	-0.551522	-0.490342
1.96288	-2.24799	0.379756
1.98534	-1.23433	0.0461216
0.813717	0.0599859	0.364392
0.956216	-1.01659	0.29092
1.24869	-0.61487	0.503371
0.838059	0.00547794	0.184606
0.550712	-0.189179	-0.182971
0.0500669	-0.15129	-0.275607
0.528973	0.491408	-0.47073
0.307034	0.646691	-0.340893
0.380444	0.71272	-0.825357
0.292384	1.33995	-0.881905
0.261136	1.00796	-0.719883
0.989892	0.658365	-1.34423
1.10481	1.2278	-2.42201
0.590816	1.30587	-1.39731
-0.0546443	-0.532649	-0.288939
0.631883	0.202354	-0.602032
0.811499	0.386773	-0.523867
0.563206	0.422297	-1.35304
0.0464944	0.877781	-0.475026
0.546761	1.42739	-1.08509
-1.29332	0.582424	-1.0586
0.261162	0.373282	-0.739761
1.34341	-0.0399916	0.140497
-0.882587	0.713072	0.0569617
-0.237734	0.437185	0.0880836
0.494658	0.737353	-1.03924
-0.086184	0.831657	-0.132395
-0.232405	0.722305	-0.905935
0.260481	0.374488	-0.8018
1.00189	0.263524	-1.14696
0.201366	0.0407403	-0.345061
-0.106238	-2.0028	1.65118
0.105675	-1.36065	0.761157
0.756206	-1.79424	1.37114
1.5266	-1.19536	1.2113
0.279226	0.831926	2.73172
0.0627267	-0.952347	0.744211
-0.0255695	0.209463	-0.559894
-0.578051	-0.584152	0.731747
1.46361	-1.55365	0.217173
-1.6435	1.52174	0.921844
-2.78885	1.86986	-0.745244
-1.2074	0.51617	-0.69385
1.97502	-0.658286	-0.325964
1.44661	-0.730672	-0.435244
1.1369	-1.99171	1.16563
-0.679573	-0.633749	2.22096
-0.360158	-2.38565	1.44839

## Sheet: Fig3_LayerThickness
layer_1-3	layer_4	layer_5-6
0.768906	0.469077	0.627982
1.00045	0.233205	0.804813
1.03916	0.20491	0.803473
0.918033	0.219828	0.68724
0.936555	0.22266	0.68465
0.996668	0.21404	0.715285
1.07689	0.233996	0.919536
1.03968	0.171332	1.10097
0.857439	0.190285	0.723945
1.21955	0.139821	1.03299
1.28144	0.123367	0.81728
1.13293	0.122206	0.981107
0.895703	0.19197	0.744873
0.940306	0.130486	0.939605
1.13476	0.225142	0.878877
1.13594	0.237914	0.833062
1.02842	0.216443	0.804831
1.0508	0.218678	1.09596
1.00276	0.183662	0.674364
1.05864	0.199725	0.747428
1.05413	0.219514	0.999774
0.976934	0.210232	0.971462
0.990865	0.221773	0.932294
0.99106	0.226437	0.952091
1.11531	0.221228	1.03747
1.1249	0.149762	1.139
1.09465	0.19586	0.867498
1.12177	0.199509	1.10867
1.05853	0.211325	0.891518
1.08054	0.238871	0.966758
1.14064	0.161908	0.936392
1.08327	0.14845	0.998427
1.14942	0.199944	1.19244
1.05402	0.146794	0.92814
1.0956	0.157666	0.794901
1.00512	0.186618	0.924119
1.10148	0.176017	0.821499
1.07296	0.159795	0.845211
0.974735	0.176692	0.831271
1.14098	0.169363	1.17002
1.20792	0.159656	1.07556
1.07306	0.16902	0.821714
1.18634	0.157473	1.06189
1.06673	0.157287	1.03213
1.06103	0.234132	0.905328
1.09576	0.24408	0.906219
1.09283	0.16526	0.967658
1.00998	0.194637	0.854049
1.03056	0.212709	0.993537
1.08624	0.174336	0.770276
0.972866	0.204383	0.946009
1.04783	0.175152	0.809687
0.984359	0.18107	0.633751
1.15941	0.142056	1.23464
1.07412	0.171271	1.08956
1.14558	0.176272	1.13831
1.12474	0.169524	1.00531
1.1469	0.167078	1.08033
1.25986	0.200455	1.12114
1.24018	0.123357	0.964817
0.933046	0.113467	0.727572
1.22365	0.126831	0.996207
1.2777	0.16721	1.14392
1.14751	0.125684	0.816117
0.975475	0.124344	0.851612
0.937931	0.201049	1.01542
1.07035	0.158639	0.984062
1.10939	0.168791	0.946907
1.23621	0.133029	1.05061
1.12617	0.176182	1.0578
1.09256	0.148768	0.903264
1.07012	0.111524	0.967165
1.01979	0.175426	0.969739
1.00621	0.199675	1.16937
0.926129	0.208567	1.13303
0.875803	0.203422	1.17291
0.949923	0.14792	1.00041
1.15917	0.165665	1.0097
1.00819	0.171199	0.834786
1.06998	0.180714	1.03475
0.991619	0.182691	0.93946
0.993727	0.174779	0.974681
0.955949	0.205948	1.017
1.00207	0.174934	0.942958
1.04088	0.12662	1.08762
0.99237	0.141085	0.986496
1.0353	0.124592	0.902054
1.04762	0.135806	0.997108
0.953454	0.117979	0.980265
0.998275	0.115713	0.96573
1.02148	0.182934	1.00716
1.01937	0.206961	1.06453
0.986386	0.15959	0.830035
1.08659	0.172476	1.07591
1.10901	0.183502	0.972398
1.16506	0.146304	1.0013
1.1381	0.193318	1.15203
1.05462	0.15424	0.984906
1.15516	0.1965	1.01737
1.14036	0.201661	1.11034
1.06685	0.160611	1.00849
1.07936	0.147575	0.869222
1.18871	0.125825	0.734891
1.1091	0.137754	0.829389
1.14977	0.173068	1.04405
1.23982	0.157657	1.0274
1.20973	0.223131	1.19086
1.20956	0.15417	1.16702
1.27795	0.159008	1.24437
1.22825	0.148478	0.80533
1.13013	0.150451	1.15395
1.39691	0.140707	1.00533
1.25018	0.197305	1.20504
1.29595	0.145032	1.03538
1.24363	0.148604	1.0319
1.12454	0.191206	0.914814
1.1904	0.13166	0.854295
1.34032	0.163861	0.974656
0.905677	0.126023	0.614176
0.83842	0.148237	0.817584
0.961254	0.129573	0.70627
1.28705	0.176761	0.98439
1.06967	0.177188	0.949755
1.30283	0.228716	0.988173
1.1903	0.22646	1.13796
1.20471	0.137294	0.855178
1.2965	0.205395	1.05677
1.25054	0.193301	0.950841
1.25426	0.168794	0.903582
1.1769	0.22109	1.11808
1.18114	0.174347	1.00248
1.18684	0.207903	1.1671
1.19624	0.225939	1.0419
1.1469	0.206821	1.06744
1.28076	0.203824	1.01265
1.26822	0.218113	0.924057
1.22838	0.203019	1.04669
1.11478	0.21882	0.907839
1.14463	0.178909	1.00124
1.14925	0.190752	1.0637
1.1755	0.169102	0.84324
1.10125	0.165344	0.782144
1.00822	0.196862	0.964731
1.23733	0.155613	0.979157
1.00541	0.188702	0.87708
1.21884	0.233872	0.85256
1.11536	0.218969	1.02806
1.13527	0.189844	0.981926
1.1228	0.168548	1.01171
1.10324	0.183774	0.955916
1.04572	0.216404	0.942355
0.903314	0.21109	1.06596
1.01726	0.198238	0.769892
1.14825	0.229258	0.967652
1.37635	0.127913	0.62704
0.940867	0.19035	1.0182
0.996106	0.187766	0.907048
0.961526	0.210766	0.795445
1.04726	0.193292	0.820928
1.17359	0.205153	0.875023
1.15135	0.155003	1.0444
1.18714	0.182372	1.05951
1.09152	0.214067	0.984066
1.16373	0.150115	0.799028
1.05459	0.130693	0.800055
1.04794	0.177837	0.955856
1.31654	0.132087	0.802418
1.15308	0.141294	1.05439
1.04405	0.178066	0.988475
1.07584	0.0981101	0.976051
1.00408	0.175412	1.00686
1.15701	0.196429	1.10085
1.14311	0.213234	1.02859
1.17614	0.218588	0.761199
1.10384	0.229604	1.19679
1.22309	0.191935	0.993454
1.08213	0.206703	1.12495
1.37445	0.18696	0.963365
1.19766	0.143342	0.957126
1.15754	0.173687	1.09212
0.762645	0.418673	0.601155
1.07786	0.192776	0.99437
1.01918	0.204626	0.820526
0.900346	0.210156	0.660656
0.941303	0.202028	0.700119
1.05241	0.213774	0.801344
1.04516	0.237881	0.904282
1.10874	0.172505	1.22855
0.890664	0.202238	0.775097
1.16758	0.124282	1.23694
1.21654	0.152359	0.814453
1.25536	0.139577	1.02123
1.05456	0.208711	0.798386
0.833336	0.126839	0.936567
1.12047	0.205919	0.896447
1.09636	0.197874	0.953372
1.16611	0.232307	0.822949
1.03873	0.202387	1.07448
1.11957	0.226803	0.833872
1.1443	0.202056	0.807883
1.08487	0.217803	0.90605
1.03066	0.189426	0.851737
1.11624	0.240142	0.716558
0.929596	0.21747	1.0538
1.18799	0.204694	0.939076
1.07037	0.150272	1.03839
1.11418	0.219156	0.920169
1.16186	0.235351	1.18132
1.03284	0.27591	1.00645
1.06328	0.252392	0.938113
1.15181	0.188612	1.03384
1.01536	0.153379	0.858878
1.02396	0.184538	1.06644
1.07144	0.163454	1.12149
0.997057	0.1527	0.855161
0.999701	0.18502	0.882398
1.10906	0.156468	0.811864
1.08151	0.154163	0.888045
1.03986	0.186191	0.867221
1.05789	0.147263	0.978128
1.04787	0.140765	0.829493
1.01387	0.19329	0.88365
1.12241	0.14876	1.07968
1.11159	0.172234	1.07097
1.05141	0.222312	0.911274
1.09006	0.221643	0.807064
1.12667	0.194306	0.959636
0.977458	0.178862	0.812655
1.12156	0.224173	0.972326
1.22661	0.183349	0.835102
1.03807	0.221786	1.06562
1.1001	0.180993	0.888638
0.964614	0.193503	0.676324
1.12317	0.143681	1.46946
0.999899	0.152792	1.06733
1.23302	0.196434	1.23939
1.07045	0.138116	0.858276
1.04921	0.133376	1.05735
1.09659	0.14736	1.08855
1.23817	0.133351	0.959189
1.04504	0.109953	0.895944
1.17719	0.123123	0.965821
1.15082	0.175082	0.976827
1.11375	0.10467	0.870083
0.965047	0.127924	0.879025
0.997936	0.200457	1.03712
1.16372	0.177451	1.0417
1.11084	0.177165	0.944928
1.12312	0.12396	0.989372
0.995679	0.183377	1.09711
1.18326	0.173956	0.998933
1.02972	0.106218	0.990743
1.07269	0.195371	1.00959
1.06769	0.195506	0.956451
0.974549	0.208856	1.03613
0.865569	0.193848	1.07458
0.941049	0.171965	0.998548
1.20265	0.202519	1.09698
0.974613	0.204246	0.993744
1.12065	0.161493	0.95748
0.92592	0.191712	0.95414
1.03751	0.194547	0.990608
1.08725	0.195429	0.949786
1.05983	0.166888	0.918938
0.999098	0.132707	1.03301
1.05379	0.144468	1.009
1.12667	0.123219	0.998343
0.998223	0.137831	0.983585
1.03157	0.111435	0.965292
1.00416	0.116486	0.998309
0.983251	0.1796	1.00279
0.934609	0.186202	1.00768
0.93741	0.162558	0.808475
1.02637	0.1799	1.19644
1.05523	0.210471	0.983368
1.18291	0.143873	1.11089
1.08249	0.190606	1.10404
1.23824	0.13065	1.15578
1.21596	0.226996	1.21652
1.15473	0.205573	1.04448
1.19841	0.191457	1.07719
1.15961	0.185637	1.01216
1.24866	0.144827	0.867885
1.17084	0.142206	0.916053
1.16969	0.210991	1.14812
1.30374	0.171418	1.17364
1.28476	0.209881	1.2062
1.21739	0.164164	1.06081
1.35275	0.177051	1.28801
1.0372	0.154614	0.795166
1.31949	0.158176	1.20048
1.44651	0.153212	1.16782
1.2005	0.193297	1.31166
1.30238	0.136688	1.16375
1.33996	0.162126	0.976182
1.16249	0.205665	0.941914
1.11971	0.152588	0.866825
1.35621	0.223887	1.00238
0.669992	0.111035	0.502658
0.698159	0.224312	0.786643
0.970308	0.154755	0.756223
1.24731	0.155174	0.886266
1.26964	0.209963	1.21635
1.13019	0.222906	0.98351
1.25466	0.239454	1.30649
1.16534	0.14589	0.81815
1.12184	0.196099	1.00818
1.3137	0.207823	0.959334
1.36338	0.226197	0.958737
1.20027	0.201177	1.04187
1.20417	0.184288	1.02991
1.08989	0.19846	1.06181
1.18117	0.204408	1.04454
1.06856	0.202341	1.00171
1.13025	0.18626	1.0092
1.22145	0.191382	0.949197
1.16278	0.221517	1.0545
1.14853	0.203945	0.923526
1.14691	0.233115	1.07626
1.15549	0.22364	1.06906
1.20776	0.209422	0.796236
0.992424	0.169561	0.757408
1.08143	0.192061	0.870675
1.08778	0.188889	0.955279
1.06019	0.213391	0.922738
1.10551	0.197212	0.822941
1.2118	0.227937	1.03367
1.15919	0.225973	1.04152
1.19679	0.220348	1.01153
1.1919	0.198884	0.997065
1.12458	0.216904	0.94159
0.89298	0.19282	0.978199
0.946963	0.201939	0.733347
1.08826	0.242563	0.929437
1.32983	0.144779	0.670016
1.07406	0.219759	1.04471
1.12863	0.182139	0.91432
1.08034	0.215626	0.847094
1.01467	0.190557	0.84745
0.984275	0.188674	0.896947
1.04726	0.131325	0.783846
1.14441	0.168536	1.04566
1.11807	0.24472	0.979581
1.06581	0.120214	0.747068
1.08086	0.135658	0.749316
0.95276	0.166959	0.986818
1.34028	0.149321	0.996923
1.24899	0.172886	1.15442
1.02878	0.172306	1.08852
1.09579	0.108709	0.985942
0.98247	0.162655	0.965715
1.29812	0.218801	0.941155
1.15157	0.211439	1.11616
1.10244	0.2272	0.853767
1.14369	0.223386	1.24259
1.20421	0.212092	1.02868
1.22948	0.211	1.12358
1.22732	0.160151	0.911952
1.11693	0.158682	1.06869
1.0877	0.137399	1.0154

## Sheet: Fig3_MPCGradient
MPC Gradient
-0.0819627
-0.0140885
-0.12896
-0.0450999
-0.0613991
-0.0230255
0.0474633
-0.124909
-0.132006
-0.102462
-0.12321
-0.0899163
-0.0724347
0.0167501
-0.0756356
-0.0351727
-0.116116
0.0663147
-0.116583
-0.00847048
0.0344148
0.0491533
0.00417269
-0.0900067
0.0378023
-0.0145538
0.000716042
0.0226417
-0.0370297
-0.00760972
-0.0841971
0.0732221
-0.0107921
0.0789036
0.0763367
-0.121462
-0.0746324
0.0131974
-0.119682
-0.0645353
0.00836079
-0.0745033
-0.0528207
-0.0483519
-0.0528658
-0.031144
-0.102209
-0.124824
-0.0775283
-0.123211
-0.124529
-0.100873
-0.134403
-0.128059
-0.105161
-0.0744144
0.0804188
0.0827511
0.0989811
0.0836998
0.0939031
0.0990954
0.0301878
0.095472
0.102709
0.0427893
-0.0289966
-0.0183425
0.0761451
0.020992
0.0207264
0.0586029
-0.0221883
-0.0159947
-0.0465895
0.0365969
0.0844888
0.0303599
-0.0358171
-0.03036
-0.052344
-0.041053
-0.00195502
0.01231
0.0261993
0.053158
0.0507836
0.0935446
0.0764069
0.0666286
0.0924654
0.0896435
0.0844027
0.0856618
-0.128157
-0.0797136
-0.0373955
-0.0124337
-0.0482825
-0.0222508
0.00193135
-0.0031863
0.0173923
-0.0805912
-0.0246387
0.0425905
-0.0186899
0.0462281
0.0561759
0.0584703
0.0438872
0.0761821
0.0680893
0.0809611
0.0621787
-0.0409696
-0.0724675
0.0776132
0.0653565
0.0800109
0.0495559
0.0917672
0.0132805
-0.123539
0.017948
0.106757
0.0952811
0.0517595
0.0630994
0.0851189
0.0860216
0.0921569
0.0903987
0.102459
0.0970056
0.0779961
0.0859454
0.0620388
0.058444
0.055318
0.042493
-0.106804
0.0167698
-0.0600389
-0.0889482
-0.102329
0.0302194
0.00418956
0.00637437
0.0532339
0.00128446
0.0216843
0.0341553
0.0538117
0.103482
0.0285531
0.0484762
-0.0389602
-0.00864928
0.0221601
0.0745072
0.083272
0.0830952
0.0744662
0.107025
0.0700119
0.0523521
-0.0213628
0.0273347
0.0834961
-0.0092005
0.100359
-0.0239581
-0.117716
0.00368386
0.079524
0.0916254
0.0571077
0.0890404
0.0974456
-0.0706423
-0.0668904
-0.105127
-0.0594687
-0.0261657
-0.00262742
0.0537343
-0.122221
-0.116321
-0.113001
-0.0995431
-0.0788001
-0.0781024
0.0642519
-0.101871
-0.120569
-0.0716366
0.0750957
-0.142234
-0.0451293
0.000734628
0.0378809
-0.0217069
-0.115691
0.021745
-0.0184533
-0.0373762
0.0312123
0.0102895
0.00951636
0.0249257
0.0808205
0.0715548
0.0842022
0.0918097
-0.126728
-0.0418916
0.0543789
-0.0734624
-0.076464
-0.0287515
-0.0505307
-0.0628148
-0.0314852
-0.00294161
-0.0670233
-0.0826849
-0.0620644
-0.0284448
-0.0979005
-0.109256
-0.0907488
-0.123509
-0.129188
-0.111329
-0.0794312
0.0901576
0.0904414
0.103614
0.0744564
0.0980015
0.0930757
0.0568155
0.0857399
0.0948378
-0.0207483
-0.017353
-0.00504632
0.0734226
-0.000726446
0.0314073
0.0401484
-0.0811064
-0.0757386
-0.0919333
-0.0346554
0.0146484
-0.044747
-0.128784
-0.115069
-0.0529292
-0.0109433
0.00386601
0.0140616
-0.0118128
0.00718522
0.0240775
0.089516
0.0679807
0.0954079
0.0466946
0.0805061
0.0808841
0.0417125
-0.0845732
-0.0783017
-0.0725157
-0.00567465
-0.0118011
-0.00793119
-0.00745356
-0.0263693
-0.0110563
-0.0290061
0.0396302
0.00481342
-0.0105708
0.0397493
0.0246921
0.0524121
-0.004702
0.0188036
0.0177925
0.0458887
0.0594508
-0.0124818
-0.0409121
0.0872186
0.0416412
0.0811191
0.0456061
0.102098
0.0551501
-0.0632325
-0.0351883
0.0966844
0.0934094
0.05457
0.0661547
0.0906677
0.0833307
0.092671
0.0984348
0.100328
0.101673
0.0968801
0.093163
0.0790162
0.0857476
0.0267271
0.038763
-0.073844
0.0499513
-0.0444999
-0.0402611
-0.0647264
-0.00588262
0.0398873
0.00366589
0.0656522
0.0490272
-0.0123646
0.0719159
0.0382299
0.101762
0.0134418
0.0401457
-0.000675801
0.0074455
0.0788743
0.0371359
0.0753851
0.0911486
0.0883476
0.0935486
0.0717748
0.00977077
-0.042462
-0.0199135
0.0580786
-0.0192029
0.0958338
-0.0346963
-0.082375
-0.0348868
0.0909437
0.101053
0.0708535
0.0997846
0.0976399

## Sheet: Fig4_GeodesicDisrtance
Archicortex	Paleocortex
94.1229	109.156
122.36	113.076
90.3209	117.202
97.1198	111.759
110.154	125.556
109.667	119.158
96.1843	102.629
104.646	123.597
116.991	120.21
112.184	113.132
117.832	93.538
116.654	102.839
110.344	139.328
46.4226	84.6489
81.6107	113.742
107.272	138.867
103.785	137.275
97.2914	94.434
119.475	143.588
125.179	129.515
116.083	121.932
108.814	115.108
126.016	117.579
121.658	54.0159
136.381	84.3756
74.6097	123.151
73.011	118.849
135.578	88.2146
81.3267	122.45
72.0109	106.253
64.2545	87.8642
50.6336	97.0638
58.5799	88.0113
53.0188	97.6563
59.5292	99.8366
81.371	138.02
72.1105	124.534
60.5645	111.015
89.0756	141.037
63.8114	113.252
53.0918	100.164
95.1714	139.504
66.2903	115.472
84.3054	132.197
84.6555	130.306
89.995	131.254
107.456	133.016
104.887	136.469
95.1376	138.625
100.598	136.062
122.024	110.813
118.599	115.851
116.881	115.136
106.095	130.519
85.358	133.928
124.757	88.9131
47.8248	91.8615
42.4237	82.0612
46.1396	85.1936
52.117	95.7097
63.6499	69.1012
61.3755	89.6662
65.5259	106.576
71.4703	78.8879
75.1678	74.9002
93.5347	38.764
105.755	102.601
92.9898	109.157
72.2975	95.7432
80.2239	115.408
89.0749	104.894
85.2244	91.4161
110.788	91.0917
112.4	59.7824
105.551	50.9895
100.83	43.3218
102.186	61.9741
119.521	73.361
113.39	79.1539
116.59	86.2993
107.828	71.2336
104.263	62.3631
104.001	78.5812
99.4039	88.2626
102.323	75.0219
96.5158	91.0724
89.0836	100.369
80.6159	71.0526
96.5374	72.9379
90.922	70.8247
95.257	53.7878
85.9094	34.5718
76.8748	43.991
80.9098	22.7206
111.203	130.532
99.1483	126.189
103.469	114.296
86.3863	124.652
125.691	67.7183
127.923	64.4726
126.713	59.791
119.153	51.8984
110.303	42.6605
130.642	64.4825
134.712	70.9739
90.99	23.8497
102.211	34.824
108.396	44.0033
92.2875	25.7407
70.9662	0
89.999	27.4837
77.8392	13.4893
119.938	55.6979
106.72	39.8364
113.494	46.4363
133.966	91.9349
122.681	116.478
73.713	36.1855
53.235	56.6529
60.6827	38.3617
59.2783	76.3718
82.5332	40.104
101.904	35.497
123.697	56.6105
125.278	60.3436
62.9424	55.4321
75.7601	68.4918
116.133	52.3399
129.896	73.2248
127.906	82.4494
95.0041	32.9454
114.93	64.0741
118.735	96.7994
108.376	73.1078
90.7672	63.9243
103.029	88.1429
121.26	102.848
109.065	105.927
134.383	88.8173
128.169	103.467
129.932	112.158
81.612	109.24
128.322	126.553
124.65	116.856
112.878	130.833
119.438	140.792
133.853	77.1424
136.899	87.9313
128.999	107.07
130.007	105.471
122.927	120.71
95.5679	127.424
69.0137	76.3475
81.9486	87.6524
70.4387	60.5413
118.471	119.898
116.483	110.557
125.387	135.689
128.384	123.717
73.6668	77.832
65.6558	105.469
60.5702	108.244
85.73	82.0175
59.2896	45.0404
66.3933	59.8023
64.1446	23.5695
96.0271	28.4117
111.222	43.9536
103.598	41.9302
97.3291	83.4206
105.108	61.473
98.3813	49.9599
113.366	45.719
126.231	58.7595
126.502	61.2655
119.228	62.7826
119.134	84.3449
90.7086	23.4355
54.7249	89.7825
54.152	78.8788
94.1166	109.031
121.466	111.963
90.5615	117.035
97.3367	112.342
106.04	121.159
108.062	117.62
92.9152	99.6297
104.47	123.395
117.266	120.976
111.806	116.094
118.839	97.1859
116.496	106.483
111.162	139.853
45.9963	83.2674
81.0246	112.263
108.268	139.58
103.173	136.901
96.3504	91.4115
120.05	143.627
124.47	128.616
114.609	120.356
105.494	112.114
124.325	116.739
120.284	54.4479
135.825	83.4622
75.0216	122.307
72.1711	117.562
135.225	84.7587
81.1579	121.477
72.2454	106.389
63.7587	86.9687
49.7854	95.0283
58.624	86.8575
53.2016	95.4885
59.1656	99.077
80.2369	135.845
70.4135	122.002
59.8841	109.06
85.71	138.051
63.0688	111.163
52.7094	98.1943
94.0236	139.362
65.4423	112.793
85.2828	131.896
83.5542	128.746
89.9101	130.468
107.57	133.997
105.656	137.059
95.192	138.465
100.61	136.886
121.575	113.514
116.227	120.398
116.379	116.74
105.966	133.25
85.0372	132.564
125.343	92.4821
47.3031	89.8303
42.3885	81.1719
46.4668	83.0296
52.6174	94.2068
63.9589	67.6005
62.4342	87.605
65.6294	103.938
72.3331	78.4394
75.863	74.4444
93.3954	38.3629
106.059	105.675
94.5171	109.241
73.3478	95.8671
79.9865	117.526
89.2488	106.962
86.7655	93.095
111.899	93.8056
113.898	62.5325
106.081	51.7154
98.8824	40.8866
103.104	56.6402
121.064	77.3514
114.787	81.2582
117.467	88.3265
110.054	74.2732
105.161	66.6406
105.989	81.4042
101.344	86.5093
103.141	75.2104
98.3957	89.9478
90.8958	101.116
81.1804	68.5943
99.6797	74.5191
92.6708	71.7205
95.8156	53.464
83.7451	32.2328
77.1522	42.8345
79.6868	21.5146
111.252	132.293
98.8884	128.536
102.339	116.88
88.3007	123.962
126.487	70.5859
128.993	67.778
128.71	64.1361
118.514	53.0303
108.599	42.7641
130.393	66.009
135.3	74.3684
89.2498	23.9196
98.9813	33.2648
110.915	48.5862
91.4579	26.7219
69.7659	0
88.9904	27.4329
76.0228	12.9695
122.374	60.1063
107.345	42.1987
114.235	49.0056
133.186	96.1529
122.521	117.56
73.144	34.6818
53.7946	54.4298
58.8046	39.8123
59.1138	75.7483
81.9162	39.4701
99.4788	34.414
124.547	59.3222
121.348	57.2891
62.3003	55.5627
76.0936	66.0466
114.893	51.4969
130.368	75.1496
126.924	79.3868
93.2727	32.5859
113.012	60.8795
118.774	93.3478
106.62	70.9584
89.7563	60.0042
101.245	82.3354
121.78	101.329
106.997	101.456
134.069	88.4442
128.845	102.457
128.91	113.723
82.4613	110.126
127.605	127.738
122.807	120.743
111.102	132.219
117.914	141.213
133.879	80.8333
136.235	91.6916
128.462	108.343
130.63	102.944
123.114	120.604
96.8324	127.982
66.5283	73.2297
78.8804	84.3415
70.1722	59.9869
117.388	118.402
116.221	109.339
125.754	133.941
127.521	123.279
72.052	75.8206
64.7607	104.62
59.0558	106.972
85.8508	82.0431
59.945	44.5049
66.1691	57.5795
64.2702	23.0531
96.9098	31.0858
109.02	43.6154
103.009	41.9913
96.835	85.6318
105.291	63.1645
98.3181	49.5954
108.532	42.6887
126.221	60.5471
125.097	61.2455
116.247	57.1311
116.503	80.2901
88.0725	22.3902
55.6898	87.6312
55.4002	76.8846
